# Supplementary material for: Knockdown of SCFSkp2 Function Causes Double-Parked Accumulation in the Nucleus and DNA Re-Replication in Drosophila Plasmatocytes
Source: PLoS One. 2013 Oct 24;8(10):e79019. doi: 10.1371/journal.pone.0079019 (PMC3812016; doi:10.1371/journal.pone.0079019)
Supplement: Table S1 — RNAi stocks used to analyze knockdown of SCF complex function. A list of RNAi stocks used to determine and verify knockdown of the SCF complex that caused the enlarged plasmatocyte phenotype. (XLSX) [file pone.0079019.s002.xlsx]

## Sheet: Sheet1
CG #	RNAi source	RNAi ID	name/symbol
1877	TRiP	HM05197	lin19
1877	VDRC	108558/KK	lin19
3183	TRiP	GLV21038	Geminin
3183	H. Richardson	M4	Geminin
3938	TRiP	JF02473	Cyclin E
3938	VDRC	47941/GD	Cyclin E
9772	TRiP	JF01326	Skp2
10679	TRiP	HMS00818	Nedd8
16982	TRiP	HMS00353	Roc1a
16982	VDRC	106315/KK	Roc1a
16983	TRiP	HM05185	SkpA
16983	VDRC	107815/KK	SkpA
