# Supplementary material for: Knockdown of SCFSkp2 Function Causes Double-Parked Accumulation in the Nucleus and DNA Re-Replication in Drosophila Plasmatocytes
Source: PLoS One. 2013 Oct 24;8(10):e79019. doi: 10.1371/journal.pone.0079019 (PMC3812016; doi:10.1371/journal.pone.0079019)
Supplement: Table S2 — List of stocks used to determine members of the SCF complex functioning in Drosophila hematopoiesis. The majority of possible SCF complex members were knocked-down via RNAi, with the remaining possible members screened by mutant analysis. The analysis identified knockdown of one member of each of the core components induced the enlarged cell phenotype, shown in bold. (XLSX) [file pone.0079019.s003.xlsx]

## Sheet: Sheet1
Core components			F-Boxes			F-Boxes			Cul4 components
Gene	Knockdown	Stock	Gene	Knockdown	Stock	Gene	Knockdown	Stock	Gene	Knockdown	Stock
name	method	ID	name	method	ID	name	method	ID	name	method	ID
Roc1a	RNAi	106315/kk, HMS00353	CG1839	RNAi	JF01323	CG9772	RNAi	JF01326	pic	RNAi	HMS00826
Roc1b	RNAi	JF01515	CG2010	RNAi	JF01513	CG9952	RNAi	JF01315	mus209	RNAi	HMS00634
Roc2	Mutant	KG07982, V5	CG2247	RNAi	JF01328	CG10800	mutant	e02614	Cul4	Mutant	EP2518, KG02900
SkpA	RNAi	107815/kk, HM05185	CG3412	RNAi	HMS00838, JF01504	CG10855	RNAi	JF01331
SkpC	RNAi	HMS00871	CG3428	mutant	GT-000558	CG11033	RNAi	HMS00574, JF01320
lin19	RNAi	108558/kk, HM05197	CG4063	RNAi	HMS01390	CG11044	RNAi	JF01325
Cul-2	RNAi	HMS01398	CG4221	RNAi	JF01515	CG11658	RNAi	JF01340
Cul-3	RNAi	HM05109	CG4643	RNAi	JF01561	CG11866	RNAi	JF01514
Cul-4	Mutant	EP2518, KG02900	CG4911	RNAi	JF01511	CG12402	RNAi	JF01317
Cul-5	Mutant	EY21463	CG5003	RNAi	JF01510	CG12765	RNAi	JF01509
Cul-6	Mutant	c06238	CG5961	RNAi	JF01332	CG13085	mutant	MB08906
Nedd8	RNAi	HMS00818	CG6758	RNAi	JF01329	CG13088	mutant	KG05226
			CG7148	RNAi	JF01316	CG13213	RNAi	JF01318
			CG7707	RNAi	JF01330	CG13766	RNAi	JF01508
			CG8272	RNAi	JF91321	CG14891	RNAi	JF01505
			CG8873	RNAi	JF01506	CG14937	RNAi	JF01319
			CG9003	RNAi	JF01322	CG15010	RNAi	HMS00111, HM04005
			CG9144	RNAi	JF01314	CG15437	RNAi	JF01507
			CG9316	RNAi	JF01327	CG30466	RNAi	JF01339
			CG9461	RNAi	JF01324	CG32085	RNAi	JF01333
						CG32221	RNAi	JF01334
